# Supplementary material for: Transcriptional Analysis of Immunohistochemically Defined Subgroups of Non-Muscle-Invasive Papillary High-Grade Upper Tract Urothelial Carcinoma
Source: Int J Mol Sci. 2019 Jan 29;20(3):570. doi: 10.3390/ijms20030570 (PMC6386996; doi:10.3390/ijms20030570)
Supplement: Supplementary file 1 [file ijms-20-00570-s001.zip]

Archive with 3 entries (3 files):
- Table S2_Differentially expressed genes between the subgroups.xlsx
- Figure S1-S4_R1.pdf
- Table S1_Pathologic variables and immunohistochemical staining_copy.xlsx
