# Supplementary material for: Transcriptional Analysis of Immunohistochemically Defined Subgroups of Non-Muscle-Invasive Papillary High-Grade Upper Tract Urothelial Carcinoma
Source: Int J Mol Sci. 2019 Jan 29;20(3):570. doi: 10.3390/ijms20030570 (PMC6386996; doi:10.3390/ijms20030570)
Supplement: Supplementary file 1 [file ijms-20-00570-s001.zip › Table S2_Differentially expressed genes between the subgroups.xlsx]

## Sheet: Group1 vs Group 2
Genes	p-value	log2Foldchange (Group 1/Group 2)
ABCA12	0.00700532	2.1404
ACCS	0.0068885	-1.47323
ADAMTS20	0.00567233	-1.91367
AGAP11	0.00705606	-2.79616
ALDH3B2	0.00701279	2.49372
ANKRD35	0.00154582	1.51081
ANKRD36B	0.00521304	1.80126
ANO5	4.64929e-05	-1.82859
ANO6	0.00328307	-1.16167
ARHGAP40	0.00245638	1.45505
ATL1	0.00181164	-1.0361
ATP5IF1	8.51996e-05	-1.3421
BAG1	0.00359892	-1.34267
BCAS4	0.000276503	1.29311
BRINP3	0.000805786	-3.11836
BSG	0.00632742	-1.01783
BTBD16	0.00615955	-3.40702
C5orf63	0.000400118	-1.01864
CARD14	0.00214506	1.58258
CATSPERE	0.000961906	-1.24357
CDC14B	0.000341037	-1.2109
CEBPB	0.00278639	2.09808
CEMIP	0.00544214	1.55002
CFHR3	0.00509836	-1.54091
COQ4	0.00211429	-1.06293
CPT1A	0.00887057	1.22468
CUEDC1	0.000430393	1.02348
CX3CL1	0.00884506	1.47985
CYBA	0.00476979	-1.40011
CYP2R1	0.00821978	-1.04499
CYP39A1	0.00522415	-1.21241
CYP4F11	0.00267097	2.5149
DENND2C	0.00552522	1.53423
DGKA	0.00142227	-1.3588
DOC2B	0.00775823	2.06496
EPHB2	0.0040773	1.00043
ERRFI1	0.00627297	1.83045
EYA4	0.00639011	-1.87027
FAHD2B	0.00583018	-1.18183
FAM20C	0.00181632	1.05171
FBP1	0.00453741	-2.59254
FBXO27	0.00501105	1.81695
FSIP2	0.000209029	-2.44127
FTH1	0.00975682	1.16184
FUT6	0.000764986	2.82068
GDPD2	0.00317222	-2.48137
HCAR2	0.00110516	2.67455
HCAR3	0.00534875	1.90422
HPGD	0.00938292	-2.81862
IFNAR2	0.00685779	1.07361
IGSF9	0.00138931	2
IL1R1	3.44369e-05	1.62236
INA	0.00251347	-1.78662
KBTBD12	0.00470379	-1.37375
KLF12	0.00657199	-1.4843
LHB	0.0019389	-1.19769
LPAR1	0.00598224	-1.09636
LTBP3	0.0056038	1.30845
LY6D	0.00773832	-4.36873
LYPD6	0.00331585	-1.29587
MAPK12	0.00233732	1.90632
MAST4	0.00207749	-1.00986
METTL7A	0.00258734	-1.64463
MIR196A1	0.00355817	-1.37176
MIR27B	0.00323719	-1.24179
MPDU1	0.00162992	-1.04334
MUC20	0.00949879	2.70051
MVB12B	0.000162624	-1.40503
MYBPC1	0.00280563	-3.9142
NAIP	0.00667696	-1.49324
NHLRC3	0.00170634	-1.02015
NIPSNAP3A	0.000788359	-1.5061
NMT2	0.00197772	1.08914
NPIPA3	0.00812165	1.61802
NSG1	0.00330465	-1.8219
NUTM2A	0.00886603	-1.33796
OR56A1	0.00318763	-1.60111
OR56A4	0.00164029	-1.46362
OR56A5	0.00429161	-1.31098
OR9K2	2.78576e-05	-1.02562
PANX2	0.00968314	1.13952
PCDHGA4	0.00605885	-2.02745
PCSK6	0.000438824	1.87217
PELI1	0.0013087	1.24331
PLA2G10	0.000369115	-3.45005
PRR15	0.000228031	-1.31401
PRSS1	0.00452665	1.90337
PRXL2A	0.00086373	-1.90356
PTPDC1	9.34375e-05	-1.25257
PTPRH	0.00568904	1.93498
PTPRQ	0.0084687	-1.04629
RAC2	0.00288832	1.675
RBP1	0.00632137	2.7529
RNF165	0.00611694	1.00512
RPL12	0.00962296	-1.33214
RPPH1	0.00103954	-1.543
SCPEP1	0.000587675	1.77948
SHC1	2.57756e-05	1.22156
SLC24A3	0.0057509	1.44313
SLC5A12	0.000816324	-1.22195
SLCO3A1	0.000354	2.06223
SLCO4A1	0.00120918	2.02164
SLK	0.00176986	-1.05306
SMIM4	0.00645498	-1.0002
SNORD117	0.000243735	-1.03778
SNORD36A	0.00468683	-1.06469
SOCS3	0.00830703	1.14111
SOGA1	0.000243154	1.00451
SPATA18	0.00016188	-1.64208
SPSB1	0.00274702	1.14715
SPTBN2	0.00741417	1.41952
STEAP1	0.00865421	2.08595
STK3	0.00194329	1.06986
STN1	0.00305286	-1.24226
SUOX	0.0087838	-1.18653
SYNJ2	0.00718046	1.23715
TBC1D4	0.00876967	-1.20513
TBX20	0.00439497	-2.48241
TFRC	0.00344099	1.05537
THEMIS2	0.00951751	1.15468
TM7SF3	0.00278169	-1.14054
TMC6	0.00570116	1.45621
TPTEP1	0.0081563	-1.51179
TRIM47	0.00342738	1.36831
TRPV6	0.000700019	2.13576
TTC39A	0.00149439	1.08342
VILL	0.0015748	-2.09705
VPS13A	0.00641625	-1.08506
WNT10A	0.00237718	-2.00145
ZNF217	0.00964112	1.26523
ZNF253	0.000556369	-2.10638
ZNF513	0.00525199	-1.09816

## Sheet: Group 1 vs Group 3
Genes	p-value	log2Foldchange (Group 1/Group 3)
ABCA12	0.00464263291695238	2.28405416
ACER2	0.00979548620117229	-2.364124704
ACO1	0.000762257202029619	-1.315580164
ACTG2	0.00514021511752836	-2.121304678
AGPAT2	0.00862000861026613	-1.496163462
AK3	0.000274200954960709	-1.10704859
ANG	0.00311820380624747	-1.379046886
ANKRD35	0.00237788587103903	1.424316886
ANXA8	0.00495705751824413	2.775367534
AP2B1	0.00592858006927438	-1.043771746
BHMT	0.00980086789274862	-3.245141248
C11orf49	0.000380235125391765	-1.103319288
CABYR	0.00831560355268023	1.954019256
CACHD1	0.00214431163443874	1.593020138
CALML3	0.00682624268311493	3.63765138
CASK	0.0053179062734461	1.026747794
CAT	0.000528046924013399	-1.435199342
CELSR1	0.00161862270227383	1.310854678
CEMIP	0.00702837441359952	1.487929118
CEMIP2	0.0042400219781719	-1.285202792
CHPT1	0.00428531884280856	-1.809504962
CLCA2	0.000103581850621862	4.837605434
COL7A1	0.000379674339725922	2.99947731
CP	0.00487985675980412	3.000409946
CRYBB2	0.00307541952263489	1.588274188
CRYZ	0.00604254519312861	-1.197898806
CTSZ	0.000292755275759246	-1.41114444
CYB5R2	0.00852493272509936	1.304703036
CYSTM1	0.00227478122928239	-1.848860916
DAPK1	0.00780452216495977	-1.860055664
DCTN3	0.00814395460834726	-1.071345572
DDAH1	0.00111624742100094	-1.592959112
DENND2C	0.00304331192489635	1.678415674
DUSP10	0.00899196737015012	1.75466553
DUSP7	0.00163368994771362	1.277344418
ERP27	0.000200532574741944	-1.926502612
EVC2	0.004570309495948	1.736342134
FAHD2B	0.00292856229419524	-1.311151466
FAM83A	0.0024182848461749	1.556484522
FAT2	0.00417690391584342	2.39927572
FBP1	0.000875497799439956	-3.253942282
FREM2	0.00384976986694569	-2.285104546
FUT6	0.00413443253623444	2.24100448
G6PC3	0.00372282339755832	-1.38997968
GNA15	0.0044768279673239	1.163172494
HADHB	0.00334439597592367	-1.016954856
HOXA10	0.00351681942656097	-1.731431784
IL18	0.00115177055536715	1.359265194
IRX3	0.00600047219512501	1.397015734
ITM2C	0.00876885624211246	-1.670235066
KRCC1	0.000213487275059098	-2.90735622
KRT13	0.00344174283327111	4.497219102
KRT15	5.05940244125058e-05	4.540121042
KRT20	0.000753445202020677	-5.234892086
KRT5	0.00363652869543076	5.021237864
KRTCAP2	0.00946027270121502	-1.020792432
LDHB	0.00897636514940571	-1.390574802
LGALS8	0.00303553182859159	1.063470474
LGR4	0.00120848326061966	-1.111301918
LIMK1	0.009520039799892	1.010549958
MAPK12	0.00789402466128473	1.584345456
MAPRE3	0.00917496744111723	1.337249922
MFSD2A	0.00962702367334177	1.31572207
MIR196A1	0.00297214366767653	-1.408256206
MT1F	0.000959316605453356	-2.24637531
MYO10	0.00323340853407109	1.111610532
NLRP1	0.0092833740602971	1.651532338
NLRP2	0.00268455490719475	4.22849903
NMT2	0.00183709141180027	1.100180326
NTM	0.00166922209050769	1.43091543
PALMD	0.00141568208596252	1.368727438
PARP4	0.00721158823842033	-1.091361264
PAX9	0.00890554658364465	1.452894594
PFN1	0.00920795657004247	-1.050509546
PITX1	0.00984810691873184	1.879065326
PKP2	0.00292852828872899	-1.136677194
PLK2	0.00737028297007458	1.359236844
PLS1	0.00585705161640602	-1.61728697
PLSCR4	0.00893749448073833	-1.216210488
PLXDC2	0.00125065592130699	1.73651553
PMP22	0.00619218519114389	-1.343282726
POLR2J4	0.00173915198566779	1.03502795
QPCT	0.00115381283682784	-1.531660994
RAB20	0.00869706558044374	-1.287436772
RACK1	0.00930930345035546	-1.356466212
RASL11A	0.000370184066247487	-1.50587319
REEP6	0.00989855238767777	-1.453168174
RHPN2	0.00601054869983056	-1.554121704
RNASE4	0.00867562819435969	-1.499965914
RPL14	0.00688979143885563	-1.21171155
RPS6	0.00350068431687439	-1.833082162
SHC1	2.02578781739278e-05	1.251294026
SIPA1L2	0.0063874277192705	1.52875784
SLC19A2	0.000795116968327866	-1.514110348
SLC24A3	0.000216481894225866	2.21943959
SLC35D2	0.000325505105215221	-1.34974431
SLCO3A1	0.000513262731050578	1.973281844
SNAI2	0.00143759282777497	1.707434792
SNORA57	0.00536796605631572	1.625627246
SNORA60	0.00942841867296675	2.073361842
SPINK5	0.002778358684448	3.396743378
STBD1	0.00363976946897845	-1.337598672
STK3	0.000651254137177517	1.232635844
TET2	0.0021092874734602	1.178463398
TLE1	0.00783122510789766	-1.134972392
TMEM132A	0.00599431718773163	1.164727394
TMEM230	0.00997783019611667	-1.306653298
TRPV6	0.00993835846351482	1.457163492
TTR	0.00930621128524362	-1.621794258
VPS13A	0.00830195317156509	-1.040143562
WASF1	0.00913297077352253	1.194813432
ZNF253	0.000896306094426098	-1.985602536
ZNF311	0.00792007460603812	1.18843909
ZNF506	0.00105773626134195	-1.653823582
ZNF532	0.00237361892674343	1.312664102

## Sheet: Group 2 vs Group 3
Genes	p-value	log2Foldchange (Group 2/Group 3)
ACOX3	0.00591227772588335	-1.016162468
ACSM3	0.00287573959516304	-2.019283136
ADAMTS20	0.00134973472847629	2.351544356
ADGRL2	0.00106874749862042	1.795586908
AKR1B1	0.00649821416548475	-1.340415178
ANKRD50	0.00659033054072847	2.227301932
ANO5	0.000145812482758438	1.61913803
ANTXR2	0.00991751143744318	1.459933106
ANXA10	0.00540064971465268	4.112289094
ANXA8	0.00502378774636382	2.769630984
BCAS4	0.0015945636699943	-1.041377332
BCAT2	0.000565573831399905	-1.464020018
BDH2	0.00901935550829379	1.41956863
BRINP3	0.00184674349926394	2.79845077
C19orf12	0.00253445959340358	-1.330418674
CA2	0.0067108149331469	-2.07123171
CATSPERE	0.00315452755191993	1.058459216
CCDC198	0.00884390563589623	-2.52797657
CDH8	0.00902424806182217	1.772286486
CELSR1	0.00235022432500666	1.245496542
CEMIP2	0.00248545146929741	-1.389392682
CLCA2	0.00011942060590943	4.763695514
CLCA4	0.00390769963426056	4.160760826
CLDN4	0.00920313712848435	-1.835316864
COL7A1	0.000642608107774458	2.815760386
CPM	0.00866619052258416	-1.31258026
CSRNP1	0.00633284801632833	-1.059641212
CTSW	0.00166786120048412	-1.116305372
CTSZ	0.000727701435806139	-1.2656326
DDAH1	0.00165122897667556	-1.512808832
DGKA	0.00151689760854605	1.347219498
DUSP7	0.00491377870213142	1.090393404
ERP27	7.45794797184863e-06	-2.702424616
EVC2	0.000256436767880257	2.527644514
FAM83A	0.00119056019286243	1.712869062
FAT2	0.000708230554820182	3.0536572
FBLN1	0.00273959980697516	-3.424417896
FREM2	0.00374014525014499	-2.294955132
FTH1	0.000796360260106234	-1.670477756
GABPB2	0.00286898881317697	1.083718348
GANC	0.00100186926114053	1.060349046
GDPD2	0.000596926757105338	3.096435934
GLDN	0.000577439702378282	1.159429264
HNRNPA1P33	0.00112446474610794	2.178282398
IL18	0.00452962014711571	1.12194072
IL7R	0.00565703429142755	-1.699708718
INA	0.00131145722858449	1.95201551
IRX3	0.00992508122684258	1.285252092
IRX5	0.00279874724938092	1.169852938
ITGB4	0.00946572211071888	1.323949962
JCHAIN	0.00344497258086928	-3.440110658
KLF12	0.00100756399911958	1.939501508
KLHDC7A	0.00320853312535108	-1.25772946
KRCC1	0.00175270640685619	-2.244668328
KRT13	0.000670904786334925	5.598482784
KRT15	1.85944632515452e-05	5.024158298
KRT5	0.00913943253904265	4.338985442
LAMA2	0.00606422250136206	1.860737802
LPAR1	0.00798209041582775	1.0461138
LPCAT3	0.000735766754778311	-1.17363022
LRP1B	0.0042985442733643	1.975883988
LRRC69	0.000241187261115685	1.239964778
LY6D	0.00869495638287572	4.284383008
MAPK3	0.00011853649545708	-1.245187856
MGMT	0.00893740861795752	1.037145462
MIR6510	0.000389662062694179	3.087871922
MROH2A	0.00291942448635415	3.855428156
MT1F	0.00359945529465218	-1.874730298
MYBPC1	0.00489468161316448	3.603666198
NCEH1	0.00183331425820613	-1.121130364
NFKBIA	0.00291777069462782	-1.109534482
NRXN3	0.00874959132495941	2.11697632
NSG1	0.000104566799002347	2.791025356
NUP210	0.00550461514608553	-1.508690956
NYNRIN	0.00547324445330587	-1.325779172
OR52L1	0.00520146022902181	2.236004734
OR56A1	0.00227658870360229	1.679767288
OR56A4	0.0016925894426769	1.457440252
OR56A5	0.00223586199045811	1.441076846
PALMD	0.000331942517262112	1.637890042
PAX9	0.00954097571211906	1.43590816
PCSK6	0.000766231970449184	-1.749345516
PITX1	0.00896614450406578	1.909493558
PKN1	0.00294418717102698	-1.659256282
PLA2G10	0.00101078831211068	3.04990619
PLA2G16	0.00335199893959546	-1.92328143
PLEKHA8P1	0.00898998746888197	1.253240052
PLEKHG5	0.00109067116240207	1.852800316
PLXDC2	0.0020700440897037	1.62291204
PMP22	0.0046382543512932	-1.405381654
POMZP3	0.00318394713525071	1.099355056
POU5F1	0.00376791620418632	-2.250024472
PPP4R1L	0.00611851364224419	1.014780188
PRR36	0.00523658921191687	-1.682580402
PRXL2A	0.00248491729251565	1.653784964
PTPRQ	0.00196033433199156	1.305226934
RAB20	0.00561901897784061	-1.382457346
RASL11A	0.00134483756081342	-1.28321463
RHPN2	0.00757035358285562	-1.497098106
RPPH1	0.00102219583771625	1.546332112
S100A3	0.00934614307106682	1.68317711
SCARNA5	0.00737735105697836	2.320548946
SCPEP1	0.00344787506439997	-1.406062914
SERPINB8	0.000601496367755596	1.152027282
SH3BP5	0.000221150857700443	-1.461453758
SH3PXD2A	0.000866612156760458	1.711676318
SIPA1L2	0.00315550647291219	1.702433736
SLC19A2	0.00277378035875157	-1.281661974
SLC29A1	0.00644491679287593	-1.685201518
SLC5A12	0.00172837335820037	1.108298254
SLK	8.45860916908101e-05	1.51148738
SNORA13	0.00643448115726925	1.99651524
SNORA23	0.00195986302955549	2.741593482
SNORA31	0.0036119247390947	3.100559254
SNORA33	0.00402677455333191	1.70097971
SNORA53	0.00910326290855494	3.163847168
SNORA57	0.000214418235555814	2.475844234
SNORA63	0.00708681918048181	1.821869144
SNORA73B	0.00728672463539687	1.246235428
SNORD22	0.00720602080568206	1.654625518
SNORD36A	0.00507885179614133	1.051584838
SOX15	0.00554674948562774	1.611626556
SPATA18	0.00318502641593349	1.130383406
SPINK5	0.000559349723030501	4.191466868
SPRED1	0.00446833995359117	1.089603298
STBD1	0.0049990419680997	-1.274876874
STN1	0.00160841397140044	1.358206994
SYTL3	0.00367149622713467	-1.09246736
TBC1D4	0.00322186832648326	1.409725572
TCN2	0.00310821278421393	-1.293251134
TTC39A	0.000107941985331095	-1.480868042
UCA1	0.00448202218198797	-2.412950282
UPK3A	0.00676045607547232	-3.004994384
VILL	0.00162150282501842	2.088849494
VWA8	0.00451852319270723	1.44756764
WNT10A	0.000192225869997431	2.735614168
WNT5A	0.000510358122773892	2.39342769
WWC1	0.0051348698163979	-1.291089656
XBP1	0.00192604598668638	-1.42617045
YBEY	0.00422936207018225	1.141593458
ZCWPW1	0.00518292050487398	1.226508564
ZNF260	0.00799328535102635	-1.666655578
ZNF462	0.00485517322612825	1.78075489
