# Supplementary material for: Transcriptional Analysis of Immunohistochemically Defined Subgroups of Non-Muscle-Invasive Papillary High-Grade Upper Tract Urothelial Carcinoma
Source: Int J Mol Sci. 2019 Jan 29;20(3):570. doi: 10.3390/ijms20030570 (PMC6386996; doi:10.3390/ijms20030570)
Supplement: Supplementary file 1 [file ijms-20-00570-s001.zip › Table S1_Pathologic variables and immunohistochemical staining_copy.xlsx]

## Sheet: Sheet1
Case (RNA-seq in bold)	Organ	Subgroup	T Stage	WHO grade	CIS	CK5/6	CK20	CK14	GATA3	FOXA1	CD44	p53
SNUH_UTUC_4	Pelvis/calyx		a	Low	absent	2	1	1	10	2	8	2
SNUH_UTUC_14	Pelvis/calyx		a	Low	absent	1	3	1	10	1	1	2
SNUH_UTUC_15	Pelvis/calyx	1	a	High	absent	3	1	1	10	10	2	10
SNUH_UTUC_16	Ureter		a	High	absent	2	4	1	10	n.a.	2	5
SNUH_UTUC_20	Pelvis/calyx	1	1	High	present	7	1	3	1	2	8	9
SNUH_UTUC_21	Ureter	3	1	High	present	1	10	1	10	9	1	1
SNUH_UTUC_22	Pelvis/calyx		1	High	absent	1	4	1	10	n.a.	1	2
SNUH_UTUC_23	Ureter		a	Low	absent	3	10	1	10	n.a.	9	1
SNUH_UTUC_25	Ureter	2	1	High	present	10	9	1	10	10	7	5
SNUH_UTUC_36	Ureter		1	High	absent	4	5	1	10	n.a.	10	5
SNUH_UTUC_42	Ureter		1	Low	absent	10	1	1	10	10	7	6
SNUH_UTUC_45	Pelvis/calyx	2	a	High	absent	6	9	1	10	10	2	9
SNUH_UTUC_49	Pelvis/calyx		a	High	absent	1	1	1	9	n.a.	4	2
SNUH_UTUC_53	Ureter		1	High	present	1	10	1	10	n.a.	1	10
SNUH_UTUC_61	Ureter		1	High	present	2	1	1	9	n.a.	8	10
SNUH_UTUC_67	Pelvis/calyx		1	High	absent	2	9	1	10	n.a.	1	4
SNUH_UTUC_70	Ureter		1	High	absent	1	3	1	10	n.a.	7	10
SNUH_UTUC_74	Pelvis/calyx	1	1	High	absent	8	1	1	9	9	8	2
SNUH_UTUC_76	Pelvis/calyx		1	High	present	1	10	1	10	n.a.	2	2
SNUH_UTUC_78	Ureter		1	High	absent	2	1	1	10	n.a.	3	6
SNUH_UTUC_83	Pelvis/calyx		a	Low	absent	6	1	1	10	9	5	5
SNUH_UTUC_86	Ureter		a	Low	absent	10	1	1	10	10	10	6
SNUH_UTUC_89	Pelvis/calyx	3	a	High	absent	1	10	1	10	9	2	6
SNUH_UTUC_95	Pelvis/calyx	3	1	High	absent	1	10	1	10	9	7	3
SNUH_UTUC_105	Ureter	2	a	High	absent	4	10	1	10	10	2	7
SNUH_UTUC_118	Pelvis/calyx		1	Low	absent	2	1	1	10	n.a.	7	3
SNUH_UTUC_120	Ureter		a	Low	absent	7	9	1	10	10	9	7
SNUH_UTUC_122	Ureter		a	High	absent	1	1	1	10	n.a.	5	10
SNUH_UTUC_123	Pelvis/calyx		a	Low	absent	1	1	1	9	n.a.	10	4
SNUH_UTUC_125	Pelvis/calyx		a	Low	absent	6	1	1	10	9	6	2
SNUH_UTUC_130	Ureter	2	1	High	absent	9	6	1	10	10	9	4
SNUH_UTUC_131	Pelvis/calyx		1	Low	absent	9	1	1	10	7	4	2
SNUH_UTUC_133	Ureter		a	Low	absent	7	6	1	10	10	5	4
SNUH_UTUC_135	Pelvis/calyx	3	1	High	present	1	10	1	10	5	1	9
SNUH_UTUC_137	Ureter	1	1	High	present	9	1	1	10	10	8	9
SNUH_UTUC_138	Pelvis/calyx		a	Low	absent	6	7	1	10	10	4	1
SNUH_UTUC_139	Pelvis/calyx		1	High	absent	1	8	1	9	n.a.	5	7
SNUH_UTUC_148	Ureter		1	High	absent	2	2	1	10	n.a.	n.a.	n.a.
SNUH_UTUC_150	Ureter	3	a	High	absent	1	10	1	10	10	4	n.a.
SNUH_UTUC_160	Ureter		1	High	present	1	1	1	2	n.a.	n.a.	1
SNUH_UTUC_161	Ureter		a	High	present	3	3	1	10	n.a.	n.a.	1
SNUH_UTUC_162	Pelvis/calyx		a	Low	absent	10	7	1	10	n.a.	n.a.	n.a.
SNUH_UTUC_163	Ureter	2	a	High	absent	8	8	1	10	10	7	n.a.
SNUH_UTUC_164	Pelvis/calyx		1	High	absent	1	1	n.a.	n.a.	n.a.	n.a.	n.a.
SNUH_UTUC_165	Pelvis/calyx		1	High	absent	1	9	n.a.	n.a.	n.a.	n.a.	n.a.
SNUH_UTUC_166	Pelvis/calyx	1	1	High	absent	5	1	1	10	1	4	n.a.
SNUH_UTUC_167	Pelvis/calyx		1	High	absent	10	10	n.a.	n.a.	n.a.	n.a.	n.a.
SNUH_UTUC_168	Pelvis/calyx		1	Low	absent	10	7	n.a.	n.a.	n.a.	n.a.	n.a.
SNUH_UTUC_169	Ureter		1	High	absent	1	2	n.a.	n.a.	n.a.	n.a.	n.a.
SNUH_UTUC_170	Pelvis/calyx		a	Low	absent	10	1	n.a.	n.a.	n.a.	n.a.	n.a.
